# Supplementary material for: Epitope-Specific Anti-SerpinB3 Antibodies for SerpinB3 Recognition and Biological Activity Inhibition
Source: Biomolecules. 2023 Apr 25;13(5):739. doi: 10.3390/biom13050739 (PMC10216589; doi:10.3390/biom13050739)
Supplement: Supplementary file 1 [file biomolecules-13-00739-s001.zip]

Archive with 1 entries (1 files):
- biomolecules-2267258-supplementary.pdf
